# Supplementary material for: Time to Death and Nursing Home Admission in Older Adults with Hip Fracture: A Retrospective Cohort Study
Source: J Clin Med. 2025 Dec 4;14(23):8603. doi: 10.3390/jcm14238603 (PMC12693230; doi:10.3390/jcm14238603)
Supplement: Supplementary file 1 [file jcm-14-08603-s001.zip]

Archive with 1 entries (1 files):
- jcm-3989248-supplementary.pdf
